# Supplementary material for: Association of Maternal Anemia and Cesarean Delivery: A Systematic Review and Meta-Analysis
Source: J Clin Med. 2023 Jan 6;12(2):490. doi: 10.3390/jcm12020490 (PMC9867340; doi:10.3390/jcm12020490)
Supplement: Supplementary file 1 [file jcm-12-00490-s001.zip]

Archive with 1 entries (1 files):
- jcm-2047662-supplementary.pdf
